# Supplementary material for: (E,E)-1-(2-Hydroxy­imino-1-phenyl­ethyl­idene)semicarbazide monohydrate
Source: Acta Crystallogr Sect E Struct Rep Online. 2009 Apr 18;65(Pt 5):o1059–60. doi: 10.1107/S1600536809013865 (PMC2977740; doi:10.1107/S1600536809013865)
Supplement: Supplementary file 2 [file e-65-o1059-Isup2.hkl]

#
# h,k,l, Fc-squared, Fo-squared, sigma(Fo-squared) and status flag
#
data_I
_shelx_title ' cad4 in P -1'
_shelx_refln_list_code          4
_shelx_F_calc_maximum       82.51
_exptl_crystal_F_000       236.00
_reflns_d_resolution_high  0.8643
 
loop_
 _symmetry_equiv_pos_as_xyz
 'x, y, z'
 '-x, -y, -z'
 
_cell_length_a     5.5593
_cell_length_b     8.2701
_cell_length_c    12.6193
_cell_angle_alpha  71.900
_cell_angle_beta   89.998
_cell_angle_gamma  78.538
 
_shelx_F_squared_multiplier     1.000
 
loop_
 _refln_index_h
 _refln_index_k
 _refln_index_l
 _refln_F_squared_calc
 _refln_F_squared_meas
 _refln_F_squared_sigma
 _refln_observed_status
   1   0   0      439.76      393.49      9.33 o
   2   0   0      212.84      186.74      5.46 o
   3   0   0       35.24       42.58      3.35 o
   4   0   0       10.92       11.09      3.39 o
   5   0   0        6.08        6.08      9.33 o
   6   0   0        2.84       -2.62      6.32 o
  -6   1   0        4.02        1.58     10.38 o
  -5   1   0        0.28        6.39      9.81 o
  -4   1   0      117.86      123.26      6.63 o
  -3   1   0      137.12      127.36      5.48 o
  -2   1   0      243.61      228.53      6.35 o
  -1   1   0       34.81       41.29      2.27 o
   1   1   0       49.74       69.40      2.30 o
   2   1   0      158.44      180.90      5.45 o
   3   1   0       27.41       28.31      2.86 o
   4   1   0        0.52        1.73      6.46 o
   5   1   0       12.17       12.96      3.01 o
   6   1   0        4.14        5.95     10.73 o
  -5   2   0       13.12        4.11     10.33 o
  -4   2   0      107.24      120.18      6.97 o
  -3   2   0        2.04        0.00      4.65 o
  -2   2   0       35.03       33.54      3.12 o
  -1   2   0        8.45        7.59      1.74 o
   0   2   0     1919.92     2056.53     67.90 o
   1   2   0      658.77      577.98     14.01 o
   2   2   0      161.86      186.90      5.76 o
   3   2   0        9.44        8.32      2.59 o
   4   2   0       23.64       22.29      3.82 o
   5   2   0        8.38        2.39      6.33 o
   6   2   0       63.64       67.07      9.17 o
  -5   3   0        0.44        4.39      8.40 o
  -4   3   0      106.66      115.93      5.98 o
  -3   3   0        2.58       -0.23      3.21 o
  -2   3   0       60.92       53.82      4.07 o
  -1   3   0       19.13       17.83      2.52 o
   0   3   0        3.08       -1.14      2.61 o
   1   3   0      550.17      510.75     11.09 o
   2   3   0       24.22       29.88      2.91 o
   3   3   0      309.67      345.93      9.72 o
   4   3   0       39.45       38.38      4.22 o
   5   3   0        6.37        3.65      4.71 o
   6   3   0        3.80        1.55     12.11 o
  -5   4   0        2.49        0.00     12.87 o
  -4   4   0       13.57       22.16      6.08 o
  -3   4   0        0.08       -3.17      3.94 o
  -2   4   0       17.00       17.44      3.67 o
  -1   4   0        2.54        5.24      2.38 o
   0   4   0      132.64      147.95      3.79 o
   1   4   0       13.95       11.78      2.66 o
   2   4   0        5.35        3.27      2.60 o
   3   4   0        0.29        1.62      4.57 o
   4   4   0        8.93       12.95      4.15 o
   5   4   0        0.09        1.28      7.12 o
   6   4   0        9.02       21.38      7.01 o
  -4   5   0       80.95       79.28      9.48 o
  -3   5   0      124.71      148.66      9.38 o
  -2   5   0       89.40       76.44      5.84 o
  -1   5   0       38.90       36.38      4.18 o
   0   5   0      172.14      178.85      5.51 o
   1   5   0       28.26       38.39      3.65 o
   2   5   0        0.17       -2.43      5.79 o
   3   5   0       38.07       36.19      4.33 o
   4   5   0        0.02       -1.92      2.75 o
   5   5   0        0.89        1.38     10.17 o
  -3   6   0       17.35       11.45      6.07 o
  -2   6   0       10.22        8.84      5.18 o
  -1   6   0       28.28       23.37      4.06 o
   0   6   0        0.42       -4.63      4.63 o
   1   6   0        0.87        0.00      7.22 o
   2   6   0       58.12       53.02      5.34 o
   3   6   0      148.32      151.09      7.40 o
   4   6   0        1.22        5.09      9.69 o
   5   6   0        2.70      -11.67     11.67 o
  -2   7   0        3.65        2.88     10.18 o
  -1   7   0        1.66       -2.54      7.39 o
   0   7   0        1.98        4.48      2.03 o
   1   7   0        1.96       -6.85      6.85 o
   2   7   0      128.90       93.17      5.41 o
   3   7   0       35.71       29.11      6.49 o
   4   7   0       46.80       56.14      7.16 o
   5   7   0        2.62       -8.03     10.53 o
  -1   8   0       13.50        4.66     11.73 o
   0   8   0       41.94       39.30      5.14 o
   1   8   0       27.20       19.75      6.68 o
   2   8   0        7.21        8.38      5.71 o
   3   8   0        0.61        7.85      5.33 o
   4   8   0        0.70        0.00     10.28 o
   1   9   0        6.76       -1.60     12.25 o
   2   9   0       38.05       55.63      7.90 o
  -3  -8   1       24.42       20.27      7.15 o
  -2  -8   1       29.05       31.78      7.37 o
  -1  -8   1        2.60        4.30     12.89 o
   0  -8   1       15.31       -6.04      6.04 o
   1  -8   1        1.50        6.99      7.10 o
  -4  -7   1        6.62       -1.46     12.34 o
  -3  -7   1        9.17       12.39      6.29 o
  -2  -7   1        0.10       -3.72     10.29 o
  -1  -7   1       39.47       55.74      7.27 o
   0  -7   1        0.08       -4.19      9.31 o
   1  -7   1       10.30        0.00      9.88 o
   2  -7   1        5.77        9.34      6.84 o
  -5  -6   1       13.71       23.27      6.14 o
  -4  -6   1       15.37       16.57      6.26 o
  -3  -6   1        7.75        6.58      2.79 o
  -2  -6   1      551.04      546.57     14.89 o
  -1  -6   1       15.11        3.91      8.52 o
   0  -6   1       10.94        9.90      2.69 o
   1  -6   1       86.74       90.02      4.99 o
   2  -6   1       15.28       -3.76     12.09 o
   3  -6   1        0.09       -6.36      6.36 o
  -5  -5   1        4.22       -2.78     12.61 o
  -4  -5   1       13.51        3.94      6.91 o
  -3  -5   1        3.31       13.47      3.55 o
  -2  -5   1        0.02       -5.10      6.24 o
  -1  -5   1      119.03      122.89      5.94 o
   0  -5   1       79.45       88.25      3.79 o
   1  -5   1       14.48       17.48      4.05 o
   2  -5   1       39.22       38.98      4.68 o
   3  -5   1        0.35       -8.47      8.47 o
   4  -5   1        0.50        4.71     11.23 o
  -6  -4   1        7.20        3.12     10.36 o
  -5  -4   1        1.18       -9.99      9.99 o
  -4  -4   1        2.45       -9.37      9.37 o
  -3  -4   1       15.60       13.39      3.57 o
  -2  -4   1      416.51      433.74     13.19 o
  -1  -4   1       19.95       24.21      2.92 o
   0  -4   1       31.61       33.48      2.18 o
   1  -4   1        6.33        7.51      2.70 o
   2  -4   1       75.87       71.67      5.04 o
   3  -4   1       50.38       51.50      5.39 o
   4  -4   1       71.05       62.50      8.50 o
  -6  -3   1       19.85       22.43      7.13 o
  -5  -3   1        2.27       -8.54      8.54 o
  -4  -3   1       51.23       53.09      5.02 o
  -3  -3   1       90.87      105.43      5.27 o
  -2  -3   1        2.50        0.00      4.86 o
  -1  -3   1      695.11      753.04     19.92 o
   0  -3   1      332.02      321.15      6.62 o
   1  -3   1      793.10      699.88     15.06 o
   2  -3   1       22.38       21.05      3.20 o
   3  -3   1        8.93        6.51      4.02 o
   4  -3   1        8.63       -1.19      9.62 o
   5  -3   1        8.42       -1.55     11.26 o
  -6  -2   1       43.60       44.11      7.94 o
  -5  -2   1       45.70       42.85      4.36 o
  -4  -2   1        3.99        3.57      6.80 o
  -3  -2   1      167.07      184.70      6.11 o
  -2  -2   1      292.01      346.17      9.62 o
  -1  -2   1      215.59      170.66      4.92 o
   0  -2   1      221.14      214.81     10.55 o
   1  -2   1      425.03      387.19      9.57 o
   2  -2   1        5.22        5.29      1.97 o
   3  -2   1       76.84       71.49      5.10 o
   4  -2   1       36.51       37.51      5.00 o
   5  -2   1       13.52      -13.25     13.25 o
  -6  -1   1       70.31       74.46      8.85 o
  -5  -1   1       12.97       13.39      3.03 o
  -4  -1   1        0.08       -1.74      6.27 o
  -3  -1   1        1.58        2.35      2.11 o
  -2  -1   1        8.30        8.46      1.81 o
  -1  -1   1     1217.16     1397.74     19.14 o
   0  -1   1        0.98        5.59      0.85 o
   1  -1   1     1100.49     1238.04     19.94 o
   2  -1   1      170.59      197.54      6.33 o
   3  -1   1       90.59       89.61      4.99 o
   4  -1   1       37.57       33.64      4.78 o
   5  -1   1        5.59        8.65      5.64 o
   6  -1   1        1.23       -5.35      6.06 o
  -6   0   1        8.08       19.91      5.93 o
  -5   0   1       10.30       12.66      3.44 o
  -4   0   1       57.53       80.08      5.17 o
  -3   0   1      125.66      128.90      5.05 o
  -2   0   1      244.47      229.84      7.25 o
  -1   0   1        6.28       17.00      1.48 o
   1   0   1       60.13       57.02      2.14 o
   2   0   1      469.52      443.23     10.37 o
   3   0   1        0.19        0.65      2.12 o
   4   0   1      122.33      130.40      6.65 o
   5   0   1        0.47       -8.44      8.44 o
   6   0   1        0.50       -1.60     10.21 o
  -6   1   1        4.18        6.29      9.94 o
  -5   1   1        0.18        3.81      9.05 o
  -4   1   1        1.72        1.95      5.51 o
  -3   1   1        1.80       -2.71      5.82 o
  -2   1   1       75.75       79.90      3.57 o
  -1   1   1      509.92      514.08     12.18 o
   1   1   1      513.71      464.48     10.73 o
   2   1   1      219.93      211.29      7.24 o
   3   1   1       95.23       95.62      4.70 o
   4   1   1       90.54       84.98      5.42 o
   5   1   1       15.84       13.67      3.05 o
   6   1   1       12.80       11.36      7.01 o
  -5   2   1        0.01       -0.91      4.64 o
  -4   2   1        4.32        1.03      3.64 o
  -3   2   1       45.20       42.86      3.95 o
  -2   2   1      361.71      347.45     10.42 o
  -1   2   1      126.63      102.13      3.49 o
   0   2   1      125.60      105.16      2.34 o
   1   2   1        0.00        0.07      1.68 o
   2   2   1      840.48      829.72     20.35 o
   3   2   1       43.55       42.96      3.63 o
   4   2   1       15.89       11.60      3.71 o
   5   2   1        0.71       -5.07      5.07 o
   6   2   1       24.69       20.78      6.63 o
  -5   3   1        2.10       -9.99      9.99 o
  -4   3   1       11.10        7.45      3.23 o
  -3   3   1       80.40       86.52      5.47 o
  -2   3   1        5.47        8.57      2.20 o
  -1   3   1      203.76      181.76      5.95 o
   0   3   1     1977.12     1973.84     20.77 o
   1   3   1       29.14       24.91      2.52 o
   2   3   1      619.43      651.91     13.88 o
   3   3   1      154.02      158.32      5.97 o
   4   3   1        0.65        5.29      2.92 o
   5   3   1        1.56       -9.70      9.70 o
   6   3   1        0.75       -1.55      9.92 o
  -5   4   1        0.81        0.00     12.65 o
  -4   4   1       71.07       79.93      7.93 o
  -3   4   1      132.45      139.55      7.51 o
  -2   4   1      139.57      138.71      6.39 o
  -1   4   1       79.28       85.01      4.52 o
   0   4   1      847.79      982.54     20.59 o
   1   4   1        7.10        6.52      2.44 o
   2   4   1       96.23       99.46      4.77 o
   3   4   1      245.16      244.07      7.88 o
   4   4   1       43.65       32.38      4.87 o
   5   4   1        0.00       -4.66      5.30 o
   6   4   1        1.30       14.36      5.90 o
  -4   5   1        6.69       -4.34      6.30 o
  -3   5   1      115.48      114.02      8.56 o
  -2   5   1       12.19       17.41      3.88 o
  -1   5   1       12.22       16.63      3.54 o
   0   5   1      155.39      170.81      4.54 o
   1   5   1      121.80      137.09      5.97 o
   2   5   1        7.48        1.18      2.93 o
   3   5   1       78.32       73.48      5.24 o
   4   5   1        3.21        3.04      3.75 o
   5   5   1        4.68       15.37      5.27 o
   6   5   1        5.59       16.08      6.57 o
  -3   6   1        1.95       -2.79      8.82 o
  -2   6   1       16.63       14.50      3.66 o
  -1   6   1        9.46        1.94      9.01 o
   0   6   1        0.25       -0.54      4.06 o
   1   6   1        0.68       -1.80      6.49 o
   2   6   1       19.94       28.55      4.30 o
   3   6   1      511.76      541.17     18.62 o
   4   6   1        0.11        1.25      5.81 o
   5   6   1        0.04        4.38      5.65 o
  -3   7   1        0.59        1.57     10.95 o
  -2   7   1        7.17        8.86      5.84 o
  -1   7   1       65.75       62.64      7.12 o
   0   7   1       13.33       15.32      3.72 o
   1   7   1        4.05        3.04      5.79 o
   2   7   1      163.31      130.87      6.03 o
   3   7   1      101.65      126.02      9.66 o
   4   7   1       26.45       29.35      6.41 o
   5   7   1        0.84      -12.23     12.23 o
  -2   8   1       11.69        6.89      7.36 o
  -1   8   1        0.01        0.00      8.76 o
   0   8   1        0.18       -9.91     13.76 o
   1   8   1       10.18        2.67      9.43 o
   2   8   1       22.85       14.90      7.04 o
   3   8   1       34.35       44.97      6.16 o
   4   8   1        4.04        7.76     11.92 o
   0   9   1        6.98        1.82     27.99 o
   1   9   1        8.43      -12.80     12.80 o
   2   9   1        2.26        3.12      6.49 o
  -3  -8   2        0.02        3.11     10.34 o
  -2  -8   2        0.99        0.00     10.71 o
  -1  -8   2        4.77        4.48      6.04 o
   0  -8   2        1.31       -3.53      8.35 o
  -4  -7   2        1.62       -6.22     11.63 o
  -3  -7   2       62.74       70.24      7.83 o
  -2  -7   2       60.22       70.51      8.22 o
  -1  -7   2      215.69      248.05     12.02 o
   0  -7   2        2.04        0.57      6.46 o
   1  -7   2        0.30        5.60     10.10 o
   2  -7   2       10.53        8.49      7.20 o
  -5  -6   2       43.05       25.04      8.64 o
  -4  -6   2       59.56       57.01      8.44 o
  -3  -6   2       10.61       18.62      3.41 o
  -2  -6   2        0.76       -2.18      6.33 o
  -1  -6   2        0.30       -5.25      8.97 o
   0  -6   2        0.11       -2.89      5.32 o
   1  -6   2        0.83       -1.60      7.25 o
   2  -6   2        7.42        4.01      5.62 o
   3  -6   2        0.45      -13.90     13.90 o
  -5  -5   2        6.53       17.67      4.70 o
  -4  -5   2       11.11        9.29      5.31 o
  -3  -5   2        6.67        5.12      3.57 o
  -2  -5   2      447.41      455.56     12.91 o
  -1  -5   2       20.26       18.12      3.55 o
   0  -5   2       11.10       13.45      2.44 o
   1  -5   2        8.94        2.96      3.64 o
   2  -5   2      178.84      155.70      6.87 o
   3  -5   2       10.96        6.26      5.51 o
   4  -5   2        0.20       10.33      5.98 o
  -6  -4   2        1.19        3.19     11.25 o
  -5  -4   2       11.00       -2.67     11.18 o
  -4  -4   2        1.55        9.98      3.81 o
  -3  -4   2       14.31       14.96      3.42 o
  -2  -4   2      224.37      237.99      7.31 o
  -1  -4   2       53.36       62.80      4.11 o
   0  -4   2      129.15      123.01      3.85 o
   1  -4   2      325.98      355.48     10.59 o
   2  -4   2       97.29       88.54      6.15 o
   3  -4   2        1.72        3.14      6.56 o
   4  -4   2        1.75       11.30      5.65 o
  -6  -3   2        3.57        6.37     11.47 o
  -5  -3   2        0.95       -9.44      9.44 o
  -4  -3   2       16.14       15.86      3.72 o
  -3  -3   2      139.65      129.28      5.79 o
  -2  -3   2      463.26      448.30     12.24 o
  -1  -3   2        1.40        4.01      1.91 o
   0  -3   2       90.42       84.15      4.62 o
   1  -3   2      109.28      108.39      4.67 o
   2  -3   2       42.10       31.65      3.81 o
   3  -3   2        0.14        3.04      8.76 o
   4  -3   2       33.51        7.43     12.14 o
   5  -3   2       20.02       23.92      7.31 o
  -6  -2   2       45.88       58.11      8.30 o
  -5  -2   2       66.79       73.02      7.03 o
  -4  -2   2        0.09        8.97      2.67 o
  -3  -2   2      118.85      117.96      5.25 o
  -2  -2   2      173.61      177.27      5.41 o
  -1  -2   2     1618.15     1574.70     25.91 o
   0  -2   2      562.52      549.77     10.96 o
   1  -2   2      201.11      196.69      6.30 o
   2  -2   2       88.87       91.77      4.51 o
   3  -2   2        1.09        3.17      2.76 o
   4  -2   2        3.00        0.77      5.97 o
   5  -2   2       54.05       62.42      8.56 o
  -6  -1   2        6.06        6.21     12.42 o
  -5  -1   2        0.75        2.84      2.50 o
  -4  -1   2        0.34       -3.36      3.53 o
  -3  -1   2      131.40      127.94      5.28 o
  -2  -1   2      608.15      636.96     17.67 o
  -1  -1   2      388.98      334.31      7.61 o
   0  -1   2       98.25       94.51      2.09 o
   1  -1   2     1300.69     1350.71     23.10 o
   2  -1   2       45.53       42.82      3.18 o
   3  -1   2       21.39       19.47      3.26 o
   4  -1   2       34.85       42.86      4.84 o
   5  -1   2        0.02        5.33      9.61 o
  -6   0   2       28.25       37.39      7.72 o
  -5   0   2       19.56       21.18      5.96 o
  -4   0   2        9.89       11.70      3.78 o
  -3   0   2       14.87       12.98      2.68 o
  -2   0   2       63.64       71.40      3.24 o
  -1   0   2      443.63      547.57     12.40 o
   0   0   2      236.28      250.47      5.09 o
   1   0   2     6808.70     7321.02     46.74 o
   2   0   2       68.52       75.11      3.57 o
   3   0   2       78.68       83.18      4.43 o
   4   0   2       12.76       15.27      3.83 o
   5   0   2        0.23       -6.30     10.31 o
   6   0   2        0.06       -1.05      6.07 o
  -6   1   2        0.66       -3.15      9.95 o
  -5   1   2       15.67       13.99      6.19 o
  -4   1   2        0.12        0.98      5.96 o
  -3   1   2      999.46     1026.13     27.93 o
  -2   1   2       58.89       50.43      3.08 o
  -1   1   2     1362.84     1402.11     20.69 o
   0   1   2     1203.42     1359.20     11.68 o
   1   1   2     2107.66     2349.41     25.68 o
   2   1   2      291.40      281.88      8.69 o
   3   1   2       85.38       92.08      4.60 o
   4   1   2        0.00       -0.90      5.77 o
   5   1   2       27.35       27.57      5.10 o
   6   1   2        1.97       -7.00      7.00 o
  -5   2   2        0.36        0.00      5.05 o
  -4   2   2       68.36       76.71      5.96 o
  -3   2   2        3.69        7.44      2.78 o
  -2   2   2       10.84        9.14      2.38 o
  -1   2   2       95.06      101.29      3.55 o
   0   2   2     1282.15     1186.47     57.64 o
   1   2   2      388.24      332.27      7.77 o
   2   2   2      534.39      553.08     12.09 o
   3   2   2        1.41        0.65      3.98 o
   4   2   2       84.49       92.46      5.67 o
   5   2   2       50.72       46.85      4.60 o
   6   2   2        3.81       -1.56     11.92 o
  -5   3   2        6.98        5.74     11.46 o
  -4   3   2       26.09       23.96      3.49 o
  -3   3   2      311.87      315.86      9.21 o
  -2   3   2        0.00       -4.68      4.68 o
  -1   3   2      723.19      669.54     19.04 o
   0   3   2        6.75        2.40      2.86 o
   1   3   2      575.06      540.40     15.99 o
   2   3   2      290.24      318.04     10.05 o
   3   3   2      103.13      116.76      5.41 o
   4   3   2       13.65       14.84      3.75 o
   5   3   2       15.56       15.09      5.83 o
   6   3   2        5.05       14.06      6.44 o
  -5   4   2        4.92      -12.15     12.15 o
  -4   4   2       28.26       36.28      6.56 o
  -3   4   2        0.61       -6.74      7.01 o
  -2   4   2        1.57        1.59      2.93 o
  -1   4   2       77.82       65.80      4.01 o
   0   4   2      119.42      120.50      3.40 o
   1   4   2        3.36        1.12      4.82 o
   2   4   2       61.37       58.37      3.76 o
   3   4   2       23.00       25.96      3.53 o
   4   4   2        3.18        2.98      7.48 o
   5   4   2        3.67        0.00      8.25 o
   6   4   2        0.02       -1.60     10.98 o
  -4   5   2        9.04        0.00     11.59 o
  -3   5   2      164.02      172.87      7.00 o
  -2   5   2       38.62       41.92      4.67 o
  -1   5   2        7.18        9.66      3.16 o
   0   5   2        1.71        1.07      3.49 o
   1   5   2       58.17       63.85      4.62 o
   2   5   2       64.19       67.58      4.56 o
   3   5   2        0.45        0.00      6.97 o
   4   5   2        0.28        6.87      3.38 o
   5   5   2        6.72       20.75      5.60 o
   6   5   2        0.30      -12.24     12.24 o
  -4   6   2        0.17      -14.27     14.27 o
  -3   6   2        2.74       -9.60     11.55 o
  -2   6   2       95.01       90.32      5.15 o
  -1   6   2       10.16        6.19      3.56 o
   0   6   2       11.59        8.58      2.62 o
   1   6   2       23.57       27.38      4.00 o
   2   6   2        9.76       10.21      3.42 o
   3   6   2       93.58      115.55      7.09 o
   4   6   2       29.92       27.23      6.39 o
   5   6   2        1.63        1.45     10.76 o
  -3   7   2        1.84       -6.46      7.10 o
  -2   7   2        1.39        4.12      7.88 o
  -1   7   2        5.60        4.81      8.15 o
   0   7   2       42.70       31.77      2.68 o
   1   7   2        4.65        4.35      4.14 o
   2   7   2      102.41       92.56      5.07 o
   3   7   2        1.29       -8.88      8.88 o
   4   7   2       29.83       25.31      6.39 o
   5   7   2        0.30        3.12      6.26 o
  -2   8   2        0.90       -4.15      6.69 o
  -1   8   2        0.28        2.86      8.80 o
   0   8   2        7.35       11.23      6.25 o
   1   8   2       16.03       19.12      5.96 o
   2   8   2       10.26        9.29      6.27 o
   3   8   2       18.88       16.04      6.51 o
   4   8   2        5.68      -10.20     10.20 o
   0   9   2        6.81        7.87      7.21 o
   1   9   2        3.53      -11.04     11.47 o
   2   9   2        2.79       -7.52      7.52 o
   3   9   2        5.46        4.80     13.86 o
  -2  -8   3       32.18       22.35      7.11 o
  -1  -8   3        9.36        2.68      7.53 o
   0  -8   3        1.84        0.63      9.31 o
  -4  -7   3        8.57        6.24     10.58 o
  -3  -7   3        1.49       -1.44     10.49 o
  -2  -7   3       21.01       21.93      6.43 o
  -1  -7   3       37.06       47.15      7.42 o
   0  -7   3        4.94        1.44      4.83 o
   1  -7   3        5.25       12.16      6.10 o
   2  -7   3       17.33       13.76      7.71 o
  -5  -6   3        2.54        3.19     10.57 o
  -4  -6   3       13.18        9.41      5.92 o
  -3  -6   3        0.01       -3.80     10.04 o
  -2  -6   3        5.23        5.32      3.22 o
  -1  -6   3      188.80      144.45      6.24 o
   0  -6   3        8.02       10.25      2.21 o
   1  -6   3       16.68       12.75      6.30 o
   2  -6   3        8.59       -5.61     11.05 o
   3  -6   3        1.15        1.57     11.62 o
  -5  -5   3       53.44       40.96      8.79 o
  -4  -5   3        0.37       -7.61      9.82 o
  -3  -5   3       40.75       58.58      5.51 o
  -2  -5   3       44.67       53.81      4.79 o
  -1  -5   3       19.92       -8.98      8.98 o
   0  -5   3        0.97       -0.34      5.29 o
   1  -5   3      145.68      153.92      7.43 o
   2  -5   3       39.04       38.40      4.35 o
   3  -5   3        3.64       -5.61     11.57 o
  -5  -4   3        2.95      -12.30     12.30 o
  -4  -4   3        5.54        3.86      5.93 o
  -3  -4   3        4.19        2.10      3.00 o
  -2  -4   3       75.56       66.75      4.61 o
  -1  -4   3       67.84       77.02      4.76 o
   0  -4   3       25.94       29.88      2.53 o
   1  -4   3       53.94       54.58      4.67 o
   2  -4   3       49.34       48.33      5.04 o
   3  -4   3        4.59        2.40     10.33 o
   4  -4   3       10.58        9.24      6.21 o
  -6  -3   3        9.74       -1.57     13.20 o
  -5  -3   3       89.14       94.16      8.51 o
  -4  -3   3       15.98       12.70      3.92 o
  -3  -3   3       45.38       53.51      4.49 o
  -2  -3   3        0.69       -6.04      6.04 o
  -1  -3   3        0.33        1.78      4.24 o
   0  -3   3       47.38       55.84      2.57 o
   1  -3   3       20.13       17.63      3.09 o
   2  -3   3       10.18       12.42      3.28 o
   3  -3   3        8.04        3.16      9.47 o
   4  -3   3        3.03        2.64      7.48 o
   5  -3   3       20.61       20.45      6.86 o
  -6  -2   3       10.71        9.53      6.74 o
  -5  -2   3       29.11       32.15      5.95 o
  -4  -2   3        1.23       -7.05      7.05 o
  -3  -2   3        0.19       -0.74      5.63 o
  -2  -2   3      279.33      321.41     10.41 o
  -1  -2   3      268.93      246.18      8.28 o
   0  -2   3       21.61       23.40      2.39 o
   1  -2   3        1.95        1.51      2.23 o
   2  -2   3       88.70       85.98      4.83 o
   3  -2   3        6.87        8.20      3.14 o
   4  -2   3        2.49        1.00      2.85 o
   5  -2   3        1.17        4.39     10.45 o
  -6  -1   3       23.52        4.73     13.68 o
  -5  -1   3      129.73      132.34      9.04 o
  -4  -1   3        0.86        0.00      5.57 o
  -3  -1   3        0.10        3.27      2.36 o
  -2  -1   3       64.98       75.47      3.75 o
  -1  -1   3       49.77       36.13      2.63 o
   0  -1   3      455.92      469.60     11.10 o
   1  -1   3     1738.17     1702.00     28.34 o
   2  -1   3      305.44      290.41     10.44 o
   3  -1   3       21.34       19.73      3.64 o
   4  -1   3        1.54       -8.94      8.94 o
   5  -1   3       22.49       23.80      5.57 o
  -6   0   3        0.34        2.67      6.52 o
  -5   0   3        0.72        2.48      8.25 o
  -4   0   3        0.32       -3.37      3.37 o
  -3   0   3       47.59       46.99      3.80 o
  -2   0   3      587.86      617.33     18.24 o
  -1   0   3     5372.26     5520.86     43.51 o
   0   0   3      882.09      905.80     11.53 o
   1   0   3     4355.00     4590.60     41.60 o
   2   0   3      199.90      198.00      6.71 o
   3   0   3       12.14        8.65      2.76 o
   4   0   3        3.48       -2.78      3.40 o
   5   0   3        3.01        6.07      5.13 o
   6   0   3        0.00        0.53      6.30 o
  -6   1   3        4.98        1.59     11.77 o
  -5   1   3        0.13        0.00      8.93 o
  -4   1   3        0.02       -0.25      3.40 o
  -3   1   3       10.43       15.08      2.75 o
  -2   1   3       42.76       43.75      3.02 o
  -1   1   3       98.77       84.82      3.30 o
   0   1   3      211.70      240.91      4.34 o
   1   1   3     3058.51     3338.97     34.33 o
   2   1   3       68.39       72.73      3.54 o
   3   1   3        5.06        2.74      2.51 o
   4   1   3       29.21       28.55      4.38 o
   5   1   3       77.65       79.73      7.77 o
   6   1   3        0.20       10.20      4.77 o
  -5   2   3        0.46       -6.80      9.52 o
  -4   2   3       16.03       18.89      3.90 o
  -3   2   3      168.78      162.79      6.36 o
  -2   2   3       20.47       22.59      2.69 o
  -1   2   3       54.06       55.42      2.94 o
   0   2   3       37.10       21.81      3.56 o
   1   2   3     2603.80     2569.07     31.92 o
   2   2   3       17.10       12.95      2.48 o
   3   2   3      184.19      183.26      6.52 o
   4   2   3       28.60       32.43      4.26 o
   5   2   3       33.98       34.95      6.54 o
   6   2   3        0.00      -12.36     12.36 o
  -5   3   3        0.08      -10.06     11.59 o
  -4   3   3        2.35        1.57      5.87 o
  -3   3   3        0.10        3.50      5.93 o
  -2   3   3      112.20      110.16      5.02 o
  -1   3   3        5.75        5.74      2.29 o
   0   3   3      570.00      531.31      8.03 o
   1   3   3      105.50      113.94      4.11 o
   2   3   3        0.22        0.00      4.12 o
   3   3   3       93.04       90.33      4.93 o
   4   3   3       42.03       41.55      4.51 o
   5   3   3       18.10       17.45      5.93 o
   6   3   3        3.72       -4.76     13.17 o
  -5   4   3        4.55        3.08      9.49 o
  -4   4   3       10.22        5.05      8.00 o
  -3   4   3      225.48      217.25      8.09 o
  -2   4   3       43.60       38.30      4.17 o
  -1   4   3        3.62        6.46      2.43 o
   0   4   3      113.44      129.80      4.23 o
   1   4   3      677.08      705.78     20.92 o
   2   4   3        6.77        5.14      2.54 o
   3   4   3      193.98      228.93      7.69 o
   4   4   3       17.80       -2.04      8.17 o
   5   4   3        2.43        6.45      5.11 o
   6   4   3        0.85        3.11     10.32 o
  -4   5   3       59.63       70.91      7.67 o
  -3   5   3      323.36      327.23     10.72 o
  -2   5   3        5.90       -5.93      7.26 o
  -1   5   3       69.10       82.61      4.84 o
   0   5   3       55.10       56.73      7.17 o
   1   5   3      276.64      273.60      9.04 o
   2   5   3        2.02        4.69      2.84 o
   3   5   3        0.38        4.53      2.90 o
   4   5   3       92.79       76.20      4.88 o
   5   5   3        0.25        2.73     10.20 o
   6   5   3        1.90        3.23      6.47 o
  -4   6   3       10.20       15.21      7.02 o
  -3   6   3       45.42       47.40      7.09 o
  -2   6   3       45.48       43.89      4.14 o
  -1   6   3       14.69       14.77      4.52 o
   0   6   3        3.91        4.06      2.45 o
   1   6   3        0.88        0.00      6.11 o
   2   6   3       89.97       66.21      5.61 o
   3   6   3        5.67        0.00      9.98 o
   4   6   3        2.41        0.00      7.43 o
   5   6   3        8.45        6.30      6.53 o
  -3   7   3       10.35       -3.20     13.93 o
  -2   7   3        9.08       14.09      5.24 o
  -1   7   3        8.20       24.94      5.27 o
   0   7   3       74.50       60.70      8.60 o
   1   7   3       10.54        4.31      9.01 o
   2   7   3       60.72       53.43      4.34 o
   3   7   3      247.38      271.31     12.40 o
   4   7   3       58.78       74.31      8.10 o
   5   7   3       18.66       23.43      7.49 o
  -2   8   3        0.23       -6.65      6.65 o
  -1   8   3       37.91       39.43      6.77 o
   0   8   3       42.03       38.59      4.94 o
   1   8   3        5.52       -9.29      9.29 o
   2   8   3        2.91       -1.75      5.29 o
   3   8   3       11.97       -7.26      7.26 o
   4   8   3        0.54       -3.16     12.65 o
   0   9   3       31.10       34.83      7.73 o
   1   9   3        2.11      -11.84     11.84 o
   2   9   3        1.10        6.80      6.43 o
   3   9   3       15.25       17.41      7.02 o
  -3  -7   4        6.17        5.72      6.47 o
  -2  -7   4       21.46       27.87      6.73 o
  -1  -7   4       54.17       66.04      7.28 o
   0  -7   4       29.66       36.35      5.14 o
   1  -7   4        0.14       -1.60     12.27 o
  -4  -6   4       65.36       49.33      7.99 o
  -3  -6   4        6.01      -11.37     11.37 o
  -2  -6   4        0.10        4.99      8.47 o
  -1  -6   4      122.78      117.28      9.01 o
   0  -6   4       10.03       10.00      4.08 o
   1  -6   4       26.34       25.05      6.70 o
   2  -6   4        5.07       -7.56      7.56 o
  -5  -5   4        2.38       10.55      6.88 o
  -4  -5   4        2.66        7.57      5.10 o
  -3  -5   4       11.65       10.67      3.03 o
  -2  -5   4        6.51       -6.31      8.15 o
  -1  -5   4      229.25      249.80      8.98 o
   0  -5   4        0.59        0.44      4.95 o
   1  -5   4       63.02       64.99      4.66 o
   2  -5   4        1.55        2.52      5.25 o
   3  -5   4        0.00      -10.37     10.37 o
  -5  -4   4       30.93       18.17      6.35 o
  -4  -4   4        4.45        4.07      6.58 o
  -3  -4   4       14.16        6.09      4.21 o
  -2  -4   4       15.19       15.88      3.79 o
  -1  -4   4      648.09      707.47     18.36 o
   0  -4   4       41.56       39.65      3.03 o
   1  -4   4       25.33       28.93      3.98 o
   2  -4   4      107.33      109.75      7.23 o
   3  -4   4       18.45       13.01      6.01 o
   4  -4   4        7.11        8.97      6.94 o
  -6  -3   4        2.54        8.08      5.67 o
  -5  -3   4        0.68       -9.30      9.30 o
  -4  -3   4        1.79        2.46      3.65 o
  -3  -3   4        1.28        3.55      5.61 o
  -2  -3   4       98.36       97.96      5.01 o
  -1  -3   4        7.84        7.40      2.84 o
   0  -3   4       12.45       10.86      4.48 o
   1  -3   4        0.09        2.28      6.04 o
   2  -3   4      121.80      130.48      6.88 o
   3  -3   4        0.94       -5.37      5.90 o
   4  -3   4        0.92       -4.62      5.58 o
  -6  -2   4       20.72       26.19      7.07 o
  -5  -2   4      148.94      167.18     10.41 o
  -4  -2   4       56.87       54.14      5.27 o
  -3  -2   4        6.71        5.18      2.86 o
  -2  -2   4        8.23        7.36      2.50 o
  -1  -2   4      827.66      856.44     22.61 o
   0  -2   4      302.07      284.67      6.59 o
   1  -2   4       61.36       64.06      3.97 o
   2  -2   4        0.23       -5.85      5.85 o
   3  -2   4       15.70       14.34      4.55 o
   4  -2   4       11.86        0.00      9.52 o
   5  -2   4       28.47       12.64      7.18 o
  -6  -1   4        1.87        5.71      6.33 o
  -5  -1   4       64.63       59.09      7.38 o
  -4  -1   4       39.65       44.34      4.44 o
  -3  -1   4       30.10       26.17      3.40 o
  -2  -1   4      126.56      126.14      4.77 o
  -1  -1   4      505.45      499.67     11.47 o
   0  -1   4        4.25        0.03      2.66 o
   1  -1   4      112.15      115.68      4.44 o
   2  -1   4      446.70      376.38     12.09 o
   3  -1   4       20.09       22.57      3.55 o
   4  -1   4        1.48       -3.85      6.30 o
   5  -1   4        2.17       -4.30     10.23 o
  -6   0   4        2.98      -13.04     13.04 o
  -5   0   4      144.98      128.92      9.54 o
  -4   0   4        4.09       -1.00      6.88 o
  -3   0   4       22.90       24.36      2.96 o
  -2   0   4       24.28       30.27      3.09 o
  -1   0   4        0.91       -1.66      3.71 o
   0   0   4        9.65        9.34      2.88 o
   1   0   4      240.74      213.78      6.12 o
   2   0   4        7.62        9.16      2.15 o
   3   0   4       41.63       38.23      4.06 o
   4   0   4        5.14        1.57      4.06 o
   5   0   4       20.35       34.32      6.96 o
  -6   1   4        0.35        6.45     10.20 o
  -5   1   4       23.79       28.50      5.96 o
  -4   1   4       58.06       59.57      5.24 o
  -3   1   4       37.46       37.47      3.89 o
  -2   1   4      224.78      281.68      9.37 o
  -1   1   4     1337.92     1313.95     23.94 o
   0   1   4     1020.84      987.73     31.12 o
   1   1   4      115.73      120.84      4.07 o
   2   1   4      268.13      277.82      7.94 o
   3   1   4        2.02        2.94      4.66 o
   4   1   4       93.44      105.60      6.37 o
   5   1   4        1.28        0.00      6.37 o
   6   1   4        3.62      -12.75     12.75 o
  -5   2   4       29.85       28.87      5.78 o
  -4   2   4       25.84       21.77      4.34 o
  -3   2   4      131.17      139.50      6.11 o
  -2   2   4      539.33      569.76     13.65 o
  -1   2   4      274.26      249.33      8.15 o
   0   2   4       87.53       68.93      2.25 o
   1   2   4      864.92      838.83     19.94 o
   2   2   4       15.32       11.66      3.00 o
   3   2   4        5.19        2.19      4.55 o
   4   2   4       17.68       16.71      3.82 o
   5   2   4       32.80       44.65      6.55 o
   6   2   4        6.85        3.12      5.84 o
  -5   3   4        1.50       17.44      6.05 o
  -4   3   4       26.01       22.68      3.87 o
  -3   3   4        8.04        1.87      6.61 o
  -2   3   4       79.60       84.76      4.73 o
  -1   3   4        0.32       -0.28      2.14 o
   0   3   4      449.56      428.43      7.67 o
   1   3   4       91.73       85.74      4.00 o
   2   3   4        0.75       -0.60      4.55 o
   3   3   4        3.77       -2.91      2.91 o
   4   3   4        9.93       15.75      3.65 o
   5   3   4        6.76        3.85      8.60 o
   6   3   4        1.40        4.16      5.74 o
  -5   4   4        0.05        6.20      9.80 o
  -4   4   4       19.06       14.31      6.24 o
  -3   4   4        9.14       12.46      3.56 o
  -2   4   4      436.57      424.07     14.25 o
  -1   4   4       94.70       99.75      4.87 o
   0   4   4       71.42       67.93      4.56 o
   1   4   4       60.19       57.22      3.79 o
   2   4   4        4.15        2.77      4.70 o
   3   4   4       15.53       23.60      3.35 o
   4   4   4       31.75       31.73      4.85 o
   5   4   4        0.09        0.00      9.13 o
   6   4   4        0.82        1.59     11.10 o
  -4   5   4        7.31        5.71      9.66 o
  -3   5   4       46.17       49.21      4.65 o
  -2   5   4       44.74       43.96      4.98 o
  -1   5   4       18.98       25.92      3.82 o
   0   5   4       38.68       42.44      2.83 o
   1   5   4      364.66      377.58     10.69 o
   2   5   4       25.08       22.03      3.78 o
   3   5   4        9.94        5.56      3.50 o
   4   5   4        7.76        4.24      2.74 o
   5   5   4        0.23       -0.92      5.59 o
  -4   6   4        0.09        3.15      6.68 o
  -3   6   4        9.99        4.11      5.85 o
  -2   6   4       27.67       24.76      4.17 o
  -1   6   4        0.00        4.35      3.59 o
   0   6   4        0.31       -1.26      4.22 o
   1   6   4       43.94       45.32      4.75 o
   2   6   4      170.44      177.19      7.47 o
   3   6   4       10.48       11.99      3.72 o
   4   6   4      124.38      147.99      9.98 o
   5   6   4        1.71       -4.42     10.50 o
  -3   7   4       41.56       36.63      8.17 o
  -2   7   4       12.76       13.60      5.98 o
  -1   7   4        5.44       -1.18      8.14 o
   0   7   4        3.18        1.96      2.93 o
   1   7   4       35.56       37.54      5.21 o
   2   7   4        0.39        1.14      2.73 o
   3   7   4       84.26      103.92      8.31 o
   4   7   4        0.64        5.53      9.98 o
   5   7   4        0.00        0.00      6.28 o
  -2   8   4        0.94        8.03      6.36 o
  -1   8   4       15.01        7.09     11.43 o
   0   8   4        2.22       -5.38      5.38 o
   1   8   4        2.44       12.84      4.69 o
   2   8   4       19.68       18.35      6.24 o
   3   8   4        2.33       -8.41     10.31 o
   4   8   4       47.80       63.85      8.19 o
   0   9   4        4.43        4.77      9.29 o
   1   9   4        3.46        1.55     11.45 o
   2   9   4        2.08       -9.37     10.82 o
   3   9   4        1.07       -1.58     11.49 o
  -3  -7   5        2.09        1.59     11.13 o
  -2  -7   5        9.13        6.29     11.99 o
  -1  -7   5        6.28       -6.22     11.63 o
   0  -7   5       66.02       77.25      9.58 o
  -4  -6   5        0.00       -3.21     12.82 o
  -3  -6   5        0.01        8.53      5.44 o
  -2  -6   5        7.59        5.35      9.65 o
  -1  -6   5       25.20       31.01      7.33 o
   0  -6   5       28.40       32.08      6.50 o
   1  -6   5        4.13        2.39      6.59 o
   2  -6   5        0.16      -10.21     10.21 o
  -5  -5   5        0.09       -7.12      7.12 o
  -4  -5   5       40.50       40.87      7.23 o
  -3  -5   5        2.14       -9.32      9.32 o
  -2  -5   5        0.00       -2.34      5.57 o
  -1  -5   5       40.98       50.64      5.66 o
   0  -5   5      211.79      184.42     28.78 o
   1  -5   5       66.99       71.90      7.68 o
   2  -5   5       32.89       35.15      7.06 o
   3  -5   5        2.88       -6.43     12.04 o
  -5  -4   5        0.21       -7.51      9.13 o
  -4  -4   5       32.21       35.55      6.54 o
  -3  -4   5       24.70       24.92      5.12 o
  -2  -4   5       23.89       16.91      4.33 o
  -1  -4   5      113.86       99.41      5.92 o
   0  -4   5       26.14       26.80      3.02 o
   1  -4   5       15.61       13.37      4.26 o
   2  -4   5        2.36        0.00      7.35 o
   3  -4   5        0.00      -11.06     11.06 o
   4  -4   5        0.08        4.78      9.94 o
  -5  -3   5        0.84        4.24     10.69 o
  -4  -3   5       22.42       12.34      3.56 o
  -3  -3   5        0.46        2.89      6.46 o
  -2  -3   5       39.49       42.04      4.15 o
  -1  -3   5      203.81      188.42      6.95 o
   0  -3   5        1.98       -1.36      2.77 o
   1  -3   5       36.36       40.04      4.17 o
   2  -3   5        0.24       -8.01      8.01 o
   3  -3   5       13.86       17.59      5.30 o
   4  -3   5        4.09       14.97      5.57 o
  -5  -2   5        3.65       14.50      5.48 o
  -4  -2   5      239.31      238.23      9.25 o
  -3  -2   5        0.41        7.82      2.91 o
  -2  -2   5       50.58       57.98      4.15 o
  -1  -2   5      135.33      142.05      5.62 o
   0  -2   5      267.60      262.49      5.82 o
   1  -2   5       24.13       26.93      3.25 o
   2  -2   5       88.09       85.51      5.78 o
   3  -2   5       11.33        1.87      4.53 o
   4  -2   5        0.92       -2.67     10.65 o
   5  -2   5        0.27       -4.73      9.84 o
  -6  -1   5        0.03       -6.42     11.36 o
  -5  -1   5       34.46       30.55      6.64 o
  -4  -1   5       37.88       34.87      4.81 o
  -3  -1   5       20.26       17.29      3.56 o
  -2  -1   5       66.63       66.16      3.99 o
  -1  -1   5      177.51      193.37      5.68 o
   0  -1   5      188.04      190.89      5.48 o
   1  -1   5       71.61       68.37      4.04 o
   2  -1   5       47.75       45.15      4.06 o
   3  -1   5        0.43       -6.81      7.85 o
   4  -1   5        1.50        2.84      4.57 o
   5  -1   5        0.03        5.94     10.72 o
  -6   0   5        1.99       -9.68     11.18 o
  -5   0   5       36.49       33.62      7.00 o
  -4   0   5        3.75        5.19      8.74 o
  -3   0   5        5.15        1.59      3.16 o
  -2   0   5      222.71      217.30      7.24 o
  -1   0   5      241.05      233.31      8.50 o
   0   0   5       57.50       45.67      2.26 o
   1   0   5        2.35        0.00      4.70 o
   2   0   5     1785.93     1701.90     36.28 o
   3   0   5        0.05        0.00      5.13 o
   4   0   5        4.71        4.00      2.54 o
   5   0   5        0.76       -4.24      8.12 o
  -5   1   5        8.04        1.35      5.92 o
  -4   1   5       27.96       29.15      4.55 o
  -3   1   5       20.48       26.36      3.41 o
  -2   1   5      747.67      700.16     15.68 o
  -1   1   5      204.26      218.11      6.49 o
   0   1   5        5.90        8.06      1.54 o
   1   1   5       78.08       80.20      3.60 o
   2   1   5       53.36       53.96      3.47 o
   3   1   5       17.96       19.95      3.37 o
   4   1   5       50.60       45.90      5.35 o
   5   1   5       17.57        5.44     10.88 o
  -5   2   5        7.83        5.64     10.16 o
  -4   2   5       12.59       10.83      3.18 o
  -3   2   5      144.13      152.52      6.55 o
  -2   2   5      323.34      338.26      9.16 o
  -1   2   5       15.64        9.67      2.58 o
   0   2   5       35.99       40.40      2.15 o
   1   2   5      292.15      312.29      9.75 o
   2   2   5     1449.10     1372.00     31.48 o
   3   2   5      298.25      304.21      8.88 o
   4   2   5       34.05       24.41      4.79 o
   5   2   5       18.52       24.81      6.26 o
   6   2   5        1.53      -12.20     12.20 o
  -5   3   5       17.34       24.20      6.64 o
  -4   3   5        3.10        1.98      4.53 o
  -3   3   5       16.09       16.51      3.49 o
  -2   3   5       31.00       27.91      3.74 o
  -1   3   5       14.03       14.06      2.69 o
   0   3   5      108.85       94.02      3.11 o
   1   3   5      249.88      253.09      7.78 o
   2   3   5      379.10      364.70      9.85 o
   3   3   5        2.46        4.32      2.69 o
   4   3   5        9.57       10.48      3.67 o
   5   3   5       10.88       11.52      5.78 o
   6   3   5        0.01       -4.82     10.78 o
  -5   4   5        9.99        0.52      7.05 o
  -4   4   5        3.36       -5.30      9.92 o
  -3   4   5       30.72       31.86      4.77 o
  -2   4   5      263.74      243.10      7.96 o
  -1   4   5       68.98       62.56      4.15 o
   0   4   5        0.14        1.88      3.70 o
   1   4   5       35.93       40.47      3.26 o
   2   4   5      292.91      293.94      8.33 o
   3   4   5        0.05       -4.38      7.18 o
   4   4   5       26.34       22.08      4.69 o
   5   4   5        0.49       -3.63      5.51 o
  -4   5   5        0.58       -8.66     10.00 o
  -3   5   5       13.93        6.76      5.49 o
  -2   5   5      529.73      544.41     18.09 o
  -1   5   5      108.80      120.60      5.92 o
   0   5   5        2.31        2.73      2.69 o
   1   5   5        0.06       -3.08      5.45 o
   2   5   5       21.09       17.95      3.81 o
   3   5   5        2.83        7.68      3.35 o
   4   5   5        2.90        6.75      2.74 o
   5   5   5        6.06       -2.83     10.76 o
  -4   6   5       13.76       18.48      7.18 o
  -3   6   5       38.52       38.96      6.65 o
  -2   6   5       25.51       24.31      3.80 o
  -1   6   5        2.65        3.87      3.73 o
   0   6   5        2.40        0.38      2.94 o
   1   6   5       12.77       -3.65      7.85 o
   2   6   5        0.28        1.92      3.60 o
   3   6   5        0.43        4.37      7.41 o
   4   6   5       18.74       20.51      5.74 o
   5   6   5       22.56       23.48      7.02 o
  -3   7   5       12.69       -8.00     12.50 o
  -2   7   5       39.53       30.14      7.34 o
  -1   7   5       84.47       91.85      7.72 o
   0   7   5       43.63       35.64      6.22 o
   1   7   5       41.77       35.90      5.57 o
   2   7   5       69.88       63.78      4.57 o
   3   7   5        6.63        4.17      4.86 o
   4   7   5       26.71       22.48      6.49 o
   5   7   5        0.56       -6.42      6.42 o
  -2   8   5        4.43       14.48      7.02 o
  -1   8   5       15.74       -7.48      7.48 o
   0   8   5       29.28       20.23      4.68 o
   1   8   5       10.91       13.36      5.30 o
   2   8   5       31.50       38.34      6.61 o
   3   8   5        8.89       -2.83     11.33 o
   4   8   5        1.03        4.79      8.30 o
   0   9   5        0.35       -7.42      7.42 o
   1   9   5        0.27        4.64     10.38 o
   2   9   5        0.03       13.58      5.91 o
   3   9   5        0.39      -13.53     13.53 o
  -1  -7   6        3.45      -11.21     12.90 o
  -3  -6   6       10.53        9.83      6.36 o
  -2  -6   6        2.21        6.70      5.78 o
  -1  -6   6       18.02       22.53      7.36 o
   0  -6   6       56.80       70.16      5.91 o
   1  -6   6        2.63       -7.51      7.51 o
  -4  -5   6       35.54       45.90      7.86 o
  -3  -5   6        0.02       -5.29      5.29 o
  -2  -5   6        1.98       10.88      4.95 o
  -1  -5   6       16.23       22.34      6.23 o
   0  -5   6       42.63       51.37      5.20 o
   1  -5   6       14.39       12.43      7.03 o
   2  -5   6        1.93        1.45     10.18 o
  -5  -4   6        0.18      -11.88     11.88 o
  -4  -4   6       35.87       19.65      6.64 o
  -3  -4   6        2.13       -4.06      6.03 o
  -2  -4   6       27.97       24.24      4.62 o
  -1  -4   6        9.09        5.92      4.59 o
   0  -4   6      105.40      113.44      5.24 o
   1  -4   6       60.37       59.68      4.79 o
   2  -4   6        0.66        4.21      5.23 o
   3  -4   6        6.89        5.36      6.85 o
  -5  -3   6       25.10       26.79      6.76 o
  -4  -3   6       50.44       43.81      7.10 o
  -3  -3   6        0.13       -8.33      8.33 o
  -2  -3   6       19.77       19.72      3.69 o
  -1  -3   6        3.74       -7.42      7.42 o
   0  -3   6       14.90        8.24      4.68 o
   1  -3   6       63.77       61.11      5.27 o
   2  -3   6        0.94        3.02      6.32 o
   3  -3   6        9.34        5.71      6.81 o
   4  -3   6        0.30       -7.97     11.83 o
  -5  -2   6        2.75        5.71      5.82 o
  -4  -2   6       62.57       61.28      4.82 o
  -3  -2   6       31.74       39.06      4.70 o
  -2  -2   6       22.04       19.98      3.58 o
  -1  -2   6       13.78       21.96      3.22 o
   0  -2   6      255.25      259.90      5.48 o
   1  -2   6        1.51        0.00      6.28 o
   2  -2   6        0.04       -2.95      6.60 o
   3  -2   6       17.65       18.00      3.97 o
   4  -2   6       15.09       -1.42     10.29 o
  -5  -1   6        0.36        1.39      9.72 o
  -4  -1   6      345.30      305.82      9.94 o
  -3  -1   6        9.49        8.60      3.27 o
  -2  -1   6       92.48       92.32      5.05 o
  -1  -1   6       35.90       34.22      3.47 o
   0  -1   6      120.44      117.95      3.66 o
   1  -1   6       78.07       87.98      4.85 o
   2  -1   6        2.51        1.88      2.87 o
   3  -1   6       58.12       54.76      5.75 o
   4  -1   6        6.80       -9.11     11.41 o
   5  -1   6        1.36       -6.23      9.61 o
  -5   0   6        1.20      -11.05     11.05 o
  -4   0   6       57.43       62.89      5.69 o
  -3   0   6       40.07       43.17      4.68 o
  -2   0   6      634.48      569.03     15.27 o
  -1   0   6       47.21       37.93      3.34 o
   0   0   6       89.49       80.71      2.94 o
   1   0   6        0.30       -2.48      4.13 o
   2   0   6       18.13       16.00      3.49 o
   3   0   6       20.48       14.39      4.88 o
   4   0   6       12.98       17.34      3.43 o
   5   0   6        1.59       -4.42     11.12 o
  -5   1   6        1.40       -8.42     11.40 o
  -4   1   6      113.43      132.85      5.97 o
  -3   1   6       20.67       20.00      3.42 o
  -2   1   6       74.62       72.29      4.55 o
  -1   1   6        7.60        7.05      2.31 o
   0   1   6       15.27       14.26      3.12 o
   1   1   6        1.63       -1.16      4.19 o
   2   1   6      578.25      577.10     15.40 o
   3   1   6      121.07      121.43      6.36 o
   4   1   6       25.66       24.02      3.51 o
   5   1   6        5.13       -2.85     10.28 o
  -5   2   6        2.06       -9.65      9.65 o
  -4   2   6        7.22       13.71      2.77 o
  -3   2   6       27.09       32.68      4.02 o
  -2   2   6       15.84       20.94      3.14 o
  -1   2   6      373.29      390.30     11.82 o
   0   2   6        0.51        2.49      3.15 o
   1   2   6        3.94        3.34      2.54 o
   2   2   6        0.56       -1.38      5.25 o
   3   2   6       73.44       74.58      5.27 o
   4   2   6        6.53        5.53      9.32 o
   5   2   6        0.16       -5.56     10.93 o
  -5   3   6       10.87        2.62      6.77 o
  -4   3   6       22.24       36.15      5.48 o
  -3   3   6        0.13        3.06      6.85 o
  -2   3   6        2.79        7.35      2.92 o
  -1   3   6      129.82      114.31      5.02 o
   0   3   6       83.74       84.89      3.06 o
   1   3   6      139.47      126.49      5.18 o
   2   3   6      145.67      130.28      5.88 o
   3   3   6        2.96       -1.77      6.74 o
   4   3   6       73.99       62.47      4.62 o
   5   3   6       12.03        9.21      5.57 o
  -4   4   6        0.32        1.81      5.52 o
  -3   4   6        1.85      -10.22     10.22 o
  -2   4   6      161.88      171.84      7.35 o
  -1   4   6      305.84      300.67      9.81 o
   0   4   6        4.45        7.51      1.86 o
   1   4   6        6.07       10.36      2.64 o
   2   4   6        0.90        2.56      3.02 o
   3   4   6        0.07       -0.93      6.76 o
   4   4   6        3.70        6.44      2.73 o
   5   4   6        7.32        0.00     10.89 o
  -4   5   6       68.22       78.09      8.20 o
  -3   5   6        5.52        7.76      5.41 o
  -2   5   6       15.81       24.33      3.73 o
  -1   5   6       74.81       80.40      5.42 o
   0   5   6      106.70      112.93      4.09 o
   1   5   6        0.06       -4.08      5.35 o
   2   5   6      220.94      237.88      8.38 o
   3   5   6       26.58       30.41      4.05 o
   4   5   6        0.13       -1.23      5.25 o
   5   5   6        0.12       -8.73     11.27 o
  -3   6   6        0.86        1.40      9.19 o
  -2   6   6      164.27      159.52      6.73 o
  -1   6   6        0.03       -7.98      8.34 o
   0   6   6        0.20       -4.66      4.66 o
   1   6   6       83.59       82.53      5.95 o
   2   6   6       56.44       52.81      5.23 o
   3   6   6        0.02        1.55      5.78 o
   4   6   6        2.82        3.96      9.97 o
   5   6   6       38.71       49.41      8.98 o
  -3   7   6        5.18       -4.63     12.23 o
  -2   7   6        3.27        6.00      5.44 o
  -1   7   6       27.65       34.23      6.15 o
   0   7   6        3.18       -2.15      4.23 o
   1   7   6       86.58       74.15      4.85 o
   2   7   6       39.06       29.86      3.74 o
   3   7   6        3.46       -8.99      9.86 o
   4   7   6       29.65       36.92      7.41 o
  -2   8   6       20.70       41.22      7.06 o
  -1   8   6       11.54       11.86      5.83 o
   0   8   6       33.23       36.09      4.80 o
   1   8   6        4.47        5.26      5.97 o
   2   8   6        4.36        8.07      5.49 o
   3   8   6        2.71        0.00     10.59 o
   4   8   6       15.97       16.14      7.45 o
   0   9   6        0.25        0.78      9.44 o
   1   9   6       18.42       15.10      6.61 o
   2   9   6        9.24        2.64      7.18 o
   3   9   6        4.75        0.53      6.43 o
  -3  -6   7        6.00        0.00     11.10 o
  -2  -6   7        6.35        4.21      7.23 o
  -1  -6   7       14.24       12.46      7.31 o
   0  -6   7        0.25       -5.90      5.90 o
  -4  -5   7        1.48        0.00      9.45 o
  -3  -5   7        9.28       16.88      6.35 o
  -2  -5   7        0.06       -5.46     10.22 o
  -1  -5   7        0.07        5.77      5.87 o
   0  -5   7      199.56      213.31      8.80 o
   1  -5   7       40.24       40.33      7.62 o
   2  -5   7        2.94        0.00     11.34 o
  -4  -4   7        5.59      -12.03     12.03 o
  -3  -4   7       57.30       56.98      7.52 o
  -2  -4   7       19.06       16.81      3.54 o
  -1  -4   7        1.71        3.90      2.76 o
   0  -4   7       46.68       50.50      6.64 o
   1  -4   7       65.99       82.18      7.42 o
   2  -4   7        6.94       -4.18     10.50 o
   3  -4   7        2.14        2.58      6.29 o
  -5  -3   7        2.16        1.56     12.13 o
  -4  -3   7        0.29       -5.43     12.14 o
  -3  -3   7       13.86        5.77      3.11 o
  -2  -3   7       23.27       20.14      5.08 o
  -1  -3   7       22.34       22.20      4.15 o
   0  -3   7      216.50      207.15      6.08 o
   1  -3   7        2.53       -2.15      6.80 o
   2  -3   7        0.00       -1.21      7.72 o
   3  -3   7        1.35        1.42     12.10 o
  -5  -2   7       12.20        6.96      7.13 o
  -4  -2   7       51.83       63.68      6.97 o
  -3  -2   7      115.95      135.39      7.12 o
  -2  -2   7        6.78       -1.84      7.72 o
  -1  -2   7        0.98        0.85      6.29 o
   0  -2   7       10.01       12.17      2.49 o
   1  -2   7       78.85       82.46      6.05 o
   2  -2   7        0.04        2.14      7.57 o
   3  -2   7       57.42       59.69      7.36 o
   4  -2   7        8.96        7.98      5.81 o
  -5  -1   7       13.72        0.00     11.76 o
  -4  -1   7       20.61       22.76      5.48 o
  -3  -1   7       50.68       38.81      4.78 o
  -2  -1   7       28.64       25.54      3.79 o
  -1  -1   7        0.03        2.27      2.83 o
   0  -1   7      298.58      298.20      6.46 o
   1  -1   7       14.45       15.36      3.04 o
   2  -1   7       13.09        4.86      9.49 o
   3  -1   7       30.78       31.77      4.17 o
   4  -1   7        0.04       -1.86      5.82 o
  -5   0   7        0.42        2.87      9.52 o
  -4   0   7      293.86      326.24     10.16 o
  -3   0   7        0.25        0.74      3.55 o
  -2   0   7        0.06       -5.55      6.68 o
  -1   0   7        0.18       -2.60      2.71 o
   0   0   7       11.71       14.47      1.93 o
   1   0   7       72.54       76.64      4.75 o
   2   0   7       40.49       41.64      4.62 o
   3   0   7       85.45       80.69      6.14 o
   4   0   7        0.61      -11.50     11.50 o
   5   0   7        1.00        2.15      6.93 o
  -5   1   7        6.40        3.39      6.07 o
  -4   1   7        0.96       -0.81      7.12 o
  -3   1   7        8.26       -0.98      8.65 o
  -2   1   7       98.43       87.21      5.37 o
  -1   1   7      788.17      806.39     17.48 o
   0   1   7       26.14       25.58      2.20 o
   1   1   7       55.52       63.42      4.17 o
   2   1   7        4.32        2.40      3.05 o
   3   1   7       15.69       17.35      4.22 o
   4   1   7        3.91        3.30      5.28 o
   5   1   7        3.18       -1.49     11.45 o
  -5   2   7       16.51       19.10      6.46 o
  -4   2   7       45.67       32.92      5.67 o
  -3   2   7       47.68       48.36      5.20 o
  -2   2   7      248.47      246.99      7.72 o
  -1   2   7        0.77        0.68      5.34 o
   0   2   7        0.46        2.23      1.98 o
   1   2   7        6.13        2.69      5.37 o
   2   2   7       24.57       23.99      3.78 o
   3   2   7       10.56       10.46      3.88 o
   4   2   7      110.57       83.38      5.45 o
   5   2   7        1.34        0.00      8.69 o
  -5   3   7        6.04       12.89      6.46 o
  -4   3   7        1.52       -9.56      9.56 o
  -3   3   7       29.07       22.86      4.14 o
  -2   3   7       54.07       44.34      4.57 o
  -1   3   7      178.08      178.21      6.56 o
   0   3   7      227.68      246.18      6.39 o
   1   3   7       10.68       18.05      2.66 o
   2   3   7       15.35       13.11      3.20 o
   3   3   7       56.04       51.69      5.14 o
   4   3   7       29.52       19.77      3.74 o
   5   3   7        0.15       -5.85      5.85 o
  -4   4   7       29.12      -14.06     16.64 o
  -3   4   7       46.22       44.08      3.90 o
  -2   4   7        0.00       -7.73      7.73 o
  -1   4   7        1.20       -0.62      3.37 o
   0   4   7        0.03       -0.83      3.94 o
   1   4   7        6.17       -5.46      7.59 o
   2   4   7       38.67       37.75      4.56 o
   3   4   7        2.59       -7.83      7.83 o
   4   4   7        0.20       -7.85      7.85 o
   5   4   7        5.02        4.89      6.30 o
  -4   5   7        4.54      -10.74     10.74 o
  -3   5   7        1.35        7.77      5.29 o
  -2   5   7        5.91        4.12      8.62 o
  -1   5   7      473.79      464.86     16.38 o
   0   5   7        0.32        2.53      2.09 o
   1   5   7        2.92        0.22      3.04 o
   2   5   7       67.24       71.56      5.72 o
   3   5   7       16.83       11.36      4.19 o
   4   5   7        1.01        0.85      4.96 o
   5   5   7        1.88        7.76      6.40 o
  -3   6   7        2.04        1.44     10.09 o
  -2   6   7        3.00      -11.12     11.12 o
  -1   6   7       23.90       21.56      4.63 o
   0   6   7       20.51       27.94      3.04 o
   1   6   7      115.54      123.39      6.91 o
   2   6   7       17.65        3.20      9.25 o
   3   6   7       16.20       12.11      3.57 o
   4   6   7        0.51       -9.62     12.96 o
   5   6   7        9.15       -9.41     13.84 o
  -3   7   7        0.23        1.57     11.67 o
  -2   7   7       51.66       48.26      7.86 o
  -1   7   7       24.43       38.20      5.65 o
   0   7   7       42.63       43.06      4.77 o
   1   7   7       23.36       18.33      3.39 o
   2   7   7       26.57        4.89     11.87 o
   3   7   7        0.32        1.32      8.07 o
   4   7   7       12.87        1.48     13.64 o
  -2   8   7        0.03       -3.15     11.35 o
  -1   8   7        3.02        5.81     10.48 o
   0   8   7        1.64       -5.12      6.91 o
   1   8   7        4.25      -10.54     10.54 o
   2   8   7        1.43       -6.69      6.69 o
   3   8   7        0.14       -1.47      8.71 o
   4   8   7        2.40        3.20      6.53 o
   0   9   7       10.72        2.37      9.02 o
   1   9   7        4.55      -13.96     13.96 o
   2   9   7        3.24      -14.44     14.44 o
  -3  -5   8       20.83       32.59      7.31 o
  -2  -5   8        8.11       -0.98      6.56 o
  -1  -5   8        6.34        7.21     11.08 o
   0  -5   8       56.93       71.04      5.59 o
   1  -5   8        1.46        9.60      6.91 o
  -4  -4   8        1.15        0.00     11.13 o
  -3  -4   8        5.77       -8.48     11.47 o
  -2  -4   8        0.08        4.39      4.88 o
  -1  -4   8        9.37        6.39      5.76 o
   0  -4   8       25.58       30.45      8.21 o
   1  -4   8       23.24       21.49      7.07 o
   2  -4   8        0.10      -11.77     11.77 o
  -4  -3   8       13.30       -2.90     12.14 o
  -3  -3   8       81.13       69.29      8.02 o
  -2  -3   8        0.17       -4.77      7.53 o
  -1  -3   8        1.16        2.27      4.73 o
   0  -3   8        2.81        4.12      2.15 o
   1  -3   8       17.81        4.76     11.14 o
   2  -3   8        0.01       -2.70     11.27 o
   3  -3   8        6.04       -0.52      7.10 o
  -5  -2   8       14.55       13.13      6.94 o
  -4  -2   8        0.03       -6.20      6.20 o
  -3  -2   8       17.24       12.84      3.47 o
  -2  -2   8       25.93       22.01      4.88 o
  -1  -2   8       49.78       57.24      5.59 o
   0  -2   8       33.31       35.62      3.39 o
   1  -2   8        3.59        2.11      9.44 o
   2  -2   8        0.49        3.04      3.11 o
   3  -2   8        0.36        5.53      9.97 o
   4  -2   8        4.59       -6.31     11.17 o
  -5  -1   8        0.03       -1.59     10.17 o
  -4  -1   8        0.13      -10.66     10.66 o
  -3  -1   8      305.94      293.38     10.41 o
  -2  -1   8        1.56        0.00      7.99 o
  -1  -1   8        1.86       -4.35      6.79 o
   0  -1   8       26.05       23.89      2.87 o
   1  -1   8        8.38       12.01      3.96 o
   2  -1   8        6.90        9.88      4.24 o
   3  -1   8        0.32        2.11      5.16 o
   4  -1   8        0.19       -1.48     11.36 o
  -5   0   8        0.87       -1.57     12.05 o
  -4   0   8        2.56       -9.27      9.27 o
  -3   0   8      105.85       97.03      6.44 o
  -2   0   8       27.61       27.24      3.85 o
  -1   0   8       22.32       37.94      3.78 o
   0   0   8        1.16       -2.16      4.43 o
   1   0   8       89.36       92.04      5.59 o
   2   0   8        3.06        4.49      3.82 o
   3   0   8       34.49       30.00      4.08 o
   4   0   8        7.61        0.00      9.68 o
  -5   1   8        2.89        8.42      6.91 o
  -4   1   8       13.36       -9.01     11.29 o
  -3   1   8        0.38       -4.22      7.01 o
  -2   1   8       27.43       23.05      4.14 o
  -1   1   8       20.54       19.86      3.47 o
   0   1   8        0.06        2.45      2.24 o
   1   1   8        1.66        5.94      2.47 o
   2   1   8        0.21       -7.20      7.20 o
   3   1   8      243.13      237.23      9.68 o
   4   1   8        3.06        1.33      5.81 o
   5   1   8        2.93        3.15     11.13 o
  -5   2   8        0.40       -3.08      8.16 o
  -4   2   8        0.20       -5.72      5.78 o
  -3   2   8        8.51       13.23      4.19 o
  -2   2   8        3.69        6.27      3.09 o
  -1   2   8       42.58       40.41      3.85 o
   0   2   8      153.22      160.69      6.29 o
   1   2   8        8.35       15.54      3.14 o
   2   2   8       79.52       87.23      5.90 o
   3   2   8      307.26      334.51     10.90 o
   4   2   8       26.02       23.30      6.35 o
   5   2   8        0.06      -11.89     11.89 o
  -4   3   8       58.20       49.03      7.18 o
  -3   3   8       36.27       34.16      3.84 o
  -2   3   8       52.64       53.62      5.14 o
  -1   3   8        0.13       -6.55      6.55 o
   0   3   8      185.99      187.50      4.86 o
   1   3   8       91.11       90.93      5.69 o
   2   3   8        6.07        5.58      3.42 o
   3   3   8       16.95       17.48      4.54 o
   4   3   8       10.71       10.71      6.22 o
   5   3   8        2.02        6.80      5.76 o
  -4   4   8        0.96       -1.45      5.62 o
  -3   4   8        1.02        4.86      8.76 o
  -2   4   8        7.36       12.55      3.88 o
  -1   4   8      213.95      233.09      8.45 o
   0   4   8        2.61        5.78      2.83 o
   1   4   8       19.43       17.22      3.67 o
   2   4   8        0.31       -4.68      6.94 o
   3   4   8       62.49       73.36      5.93 o
   4   4   8        2.44        3.91      5.78 o
   5   4   8        0.06        0.00      7.75 o
  -4   5   8        2.44       19.04      5.80 o
  -3   5   8       23.39       29.81      6.55 o
  -2   5   8       47.59       55.12      4.44 o
  -1   5   8       97.44       95.07      6.42 o
   0   5   8       18.27       19.31      3.02 o
   1   5   8       22.25       26.68      4.04 o
   2   5   8        0.40       -7.18      8.64 o
   3   5   8       22.37       20.88      3.47 o
   4   5   8        0.74        4.07      5.01 o
   5   5   8        1.54      -10.93     12.00 o
  -3   6   8        0.74        3.94      5.81 o
  -2   6   8        3.47        6.10      5.27 o
  -1   6   8      223.94      210.66      7.60 o
   0   6   8       41.74       49.86      5.12 o
   1   6   8        0.03        5.39      8.68 o
   2   6   8        6.36        0.77      6.04 o
   3   6   8        0.00      -11.51     11.51 o
   4   6   8       12.50       19.56      4.65 o
  -2   7   8       37.63       53.12      7.33 o
  -1   7   8       13.54       -5.33      9.98 o
   0   7   8       58.37       73.94      5.91 o
   1   7   8       36.09       31.73      6.84 o
   2   7   8       14.63        8.54      5.66 o
   3   7   8        0.10      -11.02     11.53 o
   4   7   8        0.71      -11.24     11.24 o
  -1   8   8       10.04        8.76      6.54 o
   0   8   8        6.95        7.45      5.16 o
   1   8   8       51.15       59.72      8.03 o
   2   8   8        1.39        0.48      5.63 o
   3   8   8        1.11       -2.60      6.26 o
   0   9   8        0.15       -2.33      4.58 o
   1   9   8        0.82        4.70     11.84 o
   2   9   8        6.41       -4.78      6.69 o
  -2  -5   9        2.89        1.06      7.11 o
  -1  -5   9        0.07        3.10     10.97 o
   0  -5   9        4.26       -9.61      9.82 o
  -3  -4   9       23.17      -14.03     14.03 o
  -2  -4   9        9.52       -1.44      9.86 o
  -1  -4   9       11.55        4.20     13.50 o
   0  -4   9        9.60       13.09      4.31 o
   1  -4   9       55.51       62.94      9.10 o
   2  -4   9        0.52      -13.29     13.29 o
  -4  -3   9        2.83       12.31      6.78 o
  -3  -3   9       13.76       16.37      6.05 o
  -2  -3   9       30.78        9.97      5.99 o
  -1  -3   9        2.98        0.00      5.32 o
   0  -3   9       13.37       12.22      4.42 o
   1  -3   9       14.52       17.88      5.96 o
   2  -3   9        1.81        2.90      9.63 o
  -4  -2   9       30.45       33.56      7.94 o
  -3  -2   9       65.23       61.33      7.50 o
  -2  -2   9       16.92        1.60      8.38 o
  -1  -2   9        1.89        1.14      2.94 o
   0  -2   9        2.87       -3.57      4.66 o
   1  -2   9       56.50       69.50      5.00 o
   2  -2   9       25.87       26.10      7.09 o
   3  -2   9        4.34        4.47     11.24 o
  -4  -1   9        0.29       -2.36      5.56 o
  -3  -1   9       11.90       13.95      5.65 o
  -2  -1   9        2.20       -9.56      9.56 o
  -1  -1   9       16.56       16.70      4.47 o
   0  -1   9       60.07       51.39      5.16 o
   1  -1   9       31.46       30.13      5.10 o
   2  -1   9        0.19        3.25      6.19 o
   3  -1   9        3.53       -6.90     11.78 o
   4  -1   9       18.10        0.00     14.00 o
  -5   0   9        5.58       -1.60     10.98 o
  -4   0   9        0.46       -4.14      5.90 o
  -3   0   9      540.63      614.03     16.70 o
  -2   0   9        0.23        8.72      3.42 o
  -1   0   9        1.06        3.62      3.20 o
   0   0   9        1.05        3.95      3.16 o
   1   0   9        7.45       -1.00      8.06 o
   2   0   9        0.05       -4.11      4.11 o
   3   0   9        6.76        2.58      6.23 o
   4   0   9        5.73        0.00     10.97 o
  -5   1   9        0.02       -4.82     10.78 o
  -4   1   9        0.33        4.12      7.13 o
  -3   1   9       28.52       37.10      3.72 o
  -2   1   9       33.21       32.69      4.82 o
  -1   1   9       37.49       31.77      4.28 o
   0   1   9       24.09       20.67      4.21 o
   1   1   9       16.44       27.39      3.71 o
   2   1   9        9.47       11.63      3.94 o
   3   1   9        1.70        3.66      7.61 o
   4   1   9       18.28       13.39      7.38 o
  -4   2   9       11.49        8.39      6.37 o
  -3   2   9       92.00       85.14      5.21 o
  -2   2   9        3.56       12.89      3.42 o
  -1   2   9       24.47       26.17      4.04 o
   0   2   9       24.97       30.04      2.84 o
   1   2   9        0.18        2.68      5.98 o
   2   2   9        0.04       -3.41      3.41 o
   3   2   9       11.44        1.59      6.56 o
   4   2   9        3.62        8.80      5.34 o
  -4   3   9        1.98        4.32      8.26 o
  -3   3   9       23.22       14.15      6.09 o
  -2   3   9       52.40       46.83      5.05 o
  -1   3   9        7.74        1.68      3.99 o
   0   3   9       19.78       21.54      2.76 o
   1   3   9       80.97       92.51      5.55 o
   2   3   9        2.93       -3.02      7.20 o
   3   3   9        0.85       -2.37      5.30 o
   4   3   9        0.15        4.12      5.19 o
   5   3   9        0.00       -6.30      6.30 o
  -4   4   9        0.05       -4.72     10.56 o
  -3   4   9        2.09        1.31      8.63 o
  -2   4   9       17.88       15.75      3.44 o
  -1   4   9        1.90        4.04      3.68 o
   0   4   9       70.25       80.63      4.60 o
   1   4   9       31.24       33.98      4.50 o
   2   4   9        6.95       20.07      4.03 o
   3   4   9       14.45        8.67      3.36 o
   4   4   9        4.98       10.17      5.85 o
   5   4   9        0.14        7.51      5.93 o
  -3   5   9       18.81       10.40      7.29 o
  -2   5   9        1.60       -1.22      8.35 o
  -1   5   9        5.61        2.87      3.92 o
   0   5   9       35.53       34.99      3.38 o
   1   5   9        1.51        3.12      8.66 o
   2   5   9        1.13        0.00      4.91 o
   3   5   9       71.64       86.94      7.64 o
   4   5   9        1.67      -10.02     10.02 o
  -3   6   9        0.82        3.18      9.79 o
  -2   6   9        3.40       -4.13      9.21 o
  -1   6   9       58.03       48.35      6.89 o
   0   6   9      162.63      148.64     24.43 o
   1   6   9        2.57       -3.15      6.76 o
   2   6   9        3.60        0.81      5.02 o
   3   6   9        3.25        3.12      5.15 o
   4   6   9       14.53       16.03      6.87 o
  -2   7   9        1.36        3.11     11.02 o
  -1   7   9       20.52       23.60      6.46 o
   0   7   9       27.63       29.44      5.71 o
   1   7   9       16.29        5.20     11.35 o
   2   7   9        0.00        1.34      9.99 o
   3   7   9        0.08       -5.77     11.36 o
   4   7   9        0.49       -7.91     11.73 o
  -1   8   9        9.20       14.42      6.07 o
   0   8   9       14.06       20.29      7.77 o
   1   8   9        9.29        2.91     10.88 o
   2   8   9        0.23        0.50      5.73 o
   3   8   9        4.62        6.24      6.11 o
  -2  -4  10       12.26        9.13      7.65 o
  -1  -4  10       25.25       28.85      8.24 o
   0  -4  10        7.14       -7.19      8.42 o
   1  -4  10       23.60       12.27      8.66 o
  -3  -3  10        0.14       -1.57     10.74 o
  -2  -3  10       18.06       21.92      6.36 o
  -1  -3  10        0.14        4.15      8.64 o
   0  -3  10        0.09       -3.91     12.35 o
   1  -3  10       22.25       38.35      7.15 o
   2  -3  10       17.51        8.34      7.83 o
  -4  -2  10        0.74        1.57     11.65 o
  -2  -2  10       45.51       46.92      7.58 o
  -1  -2  10        4.39       12.19      4.92 o
   0  -2  10       15.19       23.51      7.31 o
   1  -2  10        7.67       -2.67     12.52 o
   2  -2  10       10.86       19.17      6.17 o
   3  -2  10        1.52       -4.79     12.04 o
  -4  -1  10        9.52       -2.60      7.35 o
  -3  -1  10        6.64        1.35     10.02 o
  -2  -1  10       70.46       59.63      7.57 o
  -1  -1  10        3.59        0.59      3.05 o
   0  -1  10        0.04       -3.00      3.01 o
   1  -1  10       30.84       34.46      5.97 o
   2  -1  10        5.12        0.00      8.66 o
   3  -1  10        3.18        2.99      6.89 o
  -4   0  10        3.88       10.79      6.87 o
  -3   0  10       45.21       52.47      6.81 o
  -2   0  10       63.50       67.10      4.61 o
  -1   0  10       12.68        4.29      9.70 o
   0   0  10        2.13        1.49      3.57 o
   1   0  10        2.72        5.31      3.04 o
   2   0  10        0.27      -11.17     11.17 o
   3   0  10        0.04      -11.59     11.59 o
   4   0  10        6.86      -14.27     14.27 o
  -4   1  10        8.07       10.72      6.05 o
  -3   1  10        5.49        3.85      5.49 o
  -2   1  10       41.29       37.26      4.43 o
  -1   1  10        0.59       -2.06      7.43 o
   0   1  10       33.03       38.88      3.53 o
   1   1  10        0.70       -2.37      4.04 o
   2   1  10        0.02       -2.37      4.94 o
   3   1  10        3.13        1.34      9.93 o
   4   1  10        2.73       13.22      5.96 o
  -4   2  10        0.35        1.48      9.70 o
  -3   2  10       15.31       10.14      5.77 o
  -2   2  10        0.02       -6.27      6.27 o
  -1   2  10        8.04        8.45      3.73 o
   0   2  10       22.47       18.11      3.11 o
   1   2  10        0.19       -4.10      7.24 o
   2   2  10       38.54       30.28      3.49 o
   3   2  10       60.16       51.44      8.19 o
   4   2  10       56.50       48.00      8.41 o
  -4   3  10        2.97        4.75     11.29 o
  -3   3  10       55.00       58.26      7.53 o
  -2   3  10        4.79       -3.95      7.27 o
  -1   3  10       62.60       65.55      6.28 o
   0   3  10       85.94       85.18      5.28 o
   1   3  10       11.29       12.88      3.81 o
   2   3  10        1.96       -1.52      6.11 o
   3   3  10       10.23        7.70     12.18 o
   4   3  10        5.96       -0.49      6.74 o
  -4   4  10        7.22        4.21      6.37 o
  -3   4  10       30.69       31.71      6.49 o
  -2   4  10        6.78        2.42      5.59 o
  -1   4  10       54.48       58.46      5.59 o
   0   4  10       30.75       30.81      6.38 o
   1   4  10        8.56       10.42      3.90 o
   2   4  10        1.91       -4.69      6.36 o
   3   4  10        4.35       -7.80     11.03 o
   4   4  10       12.18       -5.94     11.69 o
  -3   5  10       12.48        4.45     12.32 o
  -2   5  10        8.89       10.18      5.07 o
  -1   5  10        0.38       -3.34      3.34 o
   0   5  10      128.34      101.12     10.75 o
   1   5  10        9.01       -2.34      6.45 o
   2   5  10        1.96        3.66      8.19 o
   3   5  10        1.48        0.00     10.95 o
   4   5  10        0.11        0.00     10.11 o
  -3   6  10        1.55       -3.17     10.01 o
  -2   6  10        0.74        8.08      5.19 o
  -1   6  10        0.01       -4.42      5.45 o
   0   6  10      101.94      106.72      6.32 o
   1   6  10       12.45       13.79      6.27 o
   2   6  10        0.72      -11.19     11.19 o
   3   6  10        3.59       -1.90      5.60 o
   4   6  10        0.35        8.35      5.81 o
  -2   7  10        0.05       -1.55     11.29 o
  -1   7  10       21.95       22.15      6.85 o
   0   7  10       30.58       31.67      5.17 o
   1   7  10       65.16       84.24      9.49 o
   2   7  10        1.46        4.27     10.73 o
   3   7  10        3.53       15.59      6.74 o
  -1   8  10        0.03        3.18      8.98 o
   0   8  10        5.16       -1.59     12.18 o
   1   8  10        0.82       -7.29      7.29 o
   2   8  10        5.79       -1.60     10.97 o
  -2  -3  11       21.88       21.44      7.73 o
  -1  -3  11        2.97        0.00     10.13 o
   0  -3  11        1.75       -2.77      5.57 o
   1  -3  11        1.32        4.73     11.26 o
  -3  -2  11       27.12       27.65      7.56 o
  -2  -2  11        4.98       -8.60      9.92 o
  -1  -2  11        0.17       -5.59      9.27 o
   0  -2  11        0.05       -6.79      6.79 o
   1  -2  11        1.46      -10.18     11.18 o
   2  -2  11       10.85       11.01      8.06 o
  -3  -1  11        1.73        4.37      5.26 o
  -2  -1  11      147.52      144.32     10.60 o
  -1  -1  11        3.32        2.59     10.23 o
   0  -1  11        0.99        1.59      3.96 o
   1  -1  11       11.17        8.61      6.39 o
   2  -1  11        0.02       -8.72     10.69 o
  -4   0  11       20.56        4.75     11.94 o
  -3   0  11        4.79        1.42      7.91 o
  -2   0  11       62.37       75.98      7.50 o
  -1   0  11        8.09       -3.67      9.72 o
   0   0  11        8.60       11.20      3.80 o
   1   0  11        3.43       10.12      4.50 o
   2   0  11        0.01      -11.30     11.30 o
   3   0  11        0.15        4.72     11.25 o
  -4   1  11       11.09      -14.27     14.27 o
  -3   1  11        5.76       -1.40      5.97 o
  -2   1  11      115.63      108.03      8.85 o
  -1   1  11        9.27        3.97      3.41 o
   0   1  11       13.10       15.24      2.51 o
   1   1  11        6.92        8.09      3.50 o
   2   1  11       43.91       59.65      7.60 o
   3   1  11        2.99        8.19      5.12 o
  -4   2  11        0.26       -3.12      9.89 o
  -3   2  11        0.41      -11.20     11.20 o
  -2   2  11        1.68        3.69      4.66 o
  -1   2  11        3.98        0.39      3.05 o
   0   2  11        0.24        0.28      2.33 o
   1   2  11       49.92       43.91      4.37 o
   2   2  11       37.38       47.70      7.29 o
   3   2  11        2.19       -2.83      9.60 o
   4   2  11        0.01       -6.32      6.32 o
  -3   3  11        1.80       -2.87     10.36 o
  -2   3  11       32.54       37.74      6.33 o
  -1   3  11       14.33       11.94      3.74 o
   0   3  11        0.35        2.20      1.87 o
   1   3  11        0.24       -0.79      5.03 o
   2   3  11        3.24        7.96      5.25 o
   3   3  11        0.74       -4.18     10.54 o
   4   3  11       11.24       17.28      7.42 o
  -3   4  11        0.14       -7.41     10.38 o
  -2   4  11        0.01       -1.34     10.29 o
  -1   4  11        0.13       -2.41      8.70 o
   0   4  11        0.00       -4.47      4.47 o
   1   4  11       21.56       17.77      3.63 o
   2   4  11        0.92        8.51      5.45 o
   3   4  11        0.10        2.82      8.67 o
   4   4  11        2.62      -13.44     13.44 o
  -3   5  11        0.11        1.55     10.83 o
  -2   5  11        9.48       10.41      6.10 o
  -1   5  11        3.32        5.24      5.56 o
   0   5  11        0.45        3.73      6.27 o
   1   5  11        5.43        9.66      5.13 o
   2   5  11        2.03        6.63     10.20 o
   3   5  11        0.31        8.18      5.99 o
  -2   6  11        0.14      -11.94     11.94 o
  -1   6  11        6.60       -5.17      6.93 o
   0   6  11       96.98      119.83      9.93 o
   1   6  11        9.15        1.35      6.29 o
   2   6  11       12.74       -8.41     11.39 o
   3   6  11        2.72        0.00     11.40 o
  -1   7  11       49.17       61.67      9.17 o
   0   7  11       10.67        8.37      4.65 o
   1   7  11       27.61       29.19      7.25 o
   2   7  11        1.99       -1.50      8.92 o
   3   7  11        0.01       -6.93      6.93 o
   0   8  11       12.92       12.59      4.82 o
   1   8  11        1.33      -11.85     11.85 o
  -2  -2  12        2.12        1.57     10.30 o
  -1  -2  12       21.37       24.81      8.56 o
   0  -2  12        0.37       -3.44      5.99 o
   1  -2  12        4.47        0.00     10.37 o
  -3  -1  12        6.98        3.18     11.24 o
  -2  -1  12       13.77       16.81      6.81 o
  -1  -1  12        5.97        5.77      9.12 o
   0  -1  12        2.70       -3.09      7.69 o
   1  -1  12        0.17        1.48     10.40 o
   2  -1  12        6.73       10.62      7.05 o
  -3   0  12        0.22       -6.88      6.88 o
  -2   0  12       86.09       82.95      9.27 o
  -1   0  12        7.96       10.04      6.09 o
   0   0  12        0.63       -1.48      7.93 o
   1   0  12        4.13       -6.72      6.72 o
   2   0  12        0.13       -2.58      6.72 o
  -3   1  12       15.08        7.80      7.26 o
  -2   1  12        6.88        7.87      5.88 o
  -1   1  12        7.07      -10.94     10.94 o
   0   1  12        1.84       -1.78      4.78 o
   1   1  12        2.15      -12.61     12.61 o
   2   1  12        4.39       -1.44      9.89 o
   3   1  12        0.15        3.16     11.14 o
  -3   2  12        6.27       -1.56     13.67 o
  -2   2  12       65.28       60.19      7.86 o
  -1   2  12        4.76        8.65      5.33 o
   0   2  12        6.65        5.21      3.98 o
   1   2  12        0.01      -11.60     11.60 o
   2   2  12        0.73        3.72      6.17 o
   3   2  12        3.72        3.17     12.47 o
  -3   3  12        3.94        6.35     11.44 o
  -2   3  12        1.97       -4.66      5.97 o
  -1   3  12        6.12        4.80      5.32 o
   0   3  12        9.61        9.44      4.10 o
   1   3  12       11.55        5.19      9.36 o
   2   3  12       13.52       21.15      7.01 o
   3   3  12        9.35        9.86      6.99 o
  -3   4  12        6.47        7.83     13.75 o
  -2   4  12       42.58       32.43      6.94 o
  -1   4  12        4.12        0.00     10.97 o
   0   4  12       41.04       52.36      5.48 o
   1   4  12        3.57       -5.96      5.96 o
   2   4  12        1.17        4.64      5.17 o
   3   4  12        1.12       -9.38     12.70 o
  -2   5  12        4.60        4.68     12.38 o
  -1   5  12        0.08       -4.24     10.69 o
   0   5  12        1.71        7.51      4.82 o
   1   5  12       68.88       58.41      8.32 o
   2   5  12        0.62       -8.63      9.96 o
   3   5  12        1.13       -4.80     11.42 o
  -2   6  12        2.45        3.18     11.90 o
  -1   6  12        8.02       14.45      7.00 o
   0   6  12        0.48       -0.61      7.45 o
   1   6  12        3.15       -1.45     10.55 o
   2   6  12        4.20      -13.22     13.22 o
   3   6  12        2.29      -13.20     13.20 o
  -1   7  12        2.23        4.80      9.98 o
   0   7  12       18.92       24.55      5.38 o
   1   7  12       17.84       11.20      7.56 o
   2   7  12        8.36        4.76     12.58 o
  -1  -1  13       61.62       50.27      9.16 o
   0  -1  13        0.01       -1.17      9.97 o
  -2   0  13        0.71       -6.46     12.08 o
  -1   0  13        7.96       20.11      6.86 o
   0   0  13        0.03       -2.25     12.18 o
   1   0  13        0.07       -1.07      6.33 o
  -2   1  13       11.70       11.50      6.48 o
  -1   1  13       24.58       18.27      7.20 o
   0   1  13        4.64        8.81      4.26 o
   1   1  13        0.70       -3.92      6.43 o
   2   1  13        1.16        2.09      5.95 o
  -2   2  13        0.14       -6.21     11.60 o
  -1   2  13       18.17        2.87      7.32 o
   0   2  13        2.55       -3.69      7.14 o
   1   2  13       16.47       30.00      6.33 o
   2   2  13       27.14       33.08      7.34 o
  -2   3  13        4.73       -6.26     11.71 o
  -1   3  13        0.11        5.76      6.32 o
   0   3  13        0.02       -0.06      6.88 o
   1   3  13        5.77        0.00      9.29 o
   2   3  13        9.89        7.76      6.53 o
  -2   4  13        0.26      -13.75     13.75 o
  -1   4  13        0.00       -1.94      5.87 o
   0   4  13        0.19      -12.57     15.03 o
   1   4  13        1.71        6.26      6.26 o
   2   4  13        1.89       -1.56      7.16 o
  -2   5  13        7.28        8.54      6.75 o
  -1   5  13        5.52        3.67      6.69 o
   0   5  13        0.37       -8.02      8.02 o
   1   5  13        0.21       -1.99      6.48 o
   2   5  13        4.16       -1.60     10.24 o
  -1   6  13        1.99      -11.10     11.10 o
   0   6  13        0.07       -0.27      4.77 o
   1   6  13       35.04       48.74      7.67 o
   2   6  13        1.78       -4.81     12.72 o
  -1   1  14        7.16       -6.36     13.11 o
   0   1  14        6.08        5.19     10.77 o
  -1   2  14       28.48       33.92      7.66 o
   0   2  14       15.31       22.47      5.01 o
   1   2  14        1.44        1.58      6.97 o
  -1   3  14       10.51        8.21      7.40 o
   0   3  14        2.74       -0.15      7.77 o
   1   3  14        0.53        5.18      6.05 o
  -1   4  14       19.81       11.50      7.54 o
   0   4  14        0.01       -6.05      6.05 o
   1   4  14        2.90        7.83     12.02 o
   0   5  14        0.13        0.49      5.69 o
   1   5  14        0.37        4.81     10.02 o
 
